# Supplementary material for: Synaptosome microRNAs regulate synapse functions in Alzheimer’s disease
Source: NPJ Genom Med. 2022 Aug 8;7:47. doi: 10.1038/s41525-022-00319-8 (PMC9359989; doi:10.1038/s41525-022-00319-8)
Supplement: Supplementary file 3 — Supplementary Data 1 [file 41525_2022_319_MOESM3_ESM.xls]

## Sheet: Sheet0
© 2000-2021 QIAGEN. All rights reserved.
Categories	Diseases or Functions Annotation	p-value	Molecules	# Molecules
Inflammatory Disease,Inflammatory Response,Organismal Injury and Abnormalities,Renal and Urological Disease	Class II lupus nephritis	1.85e-08	let-7a-5p (and other miRNAs w/seed GAGGUAG),miR-124-3p (and other miRNAs w/seed AAGGCAC),miR-185-5p (and other miRNAs w/seed GGAGAGA),miR-500a-3p (miRNAs w/seed UGCACCU),miR-638 (miRNAs w/seed GGGAUCG)	5
Neurological Disease,Organismal Injury and Abnormalities,Psychological Disorders	Amyotrophic lateral sclerosis	4.96e-08	let-7a-5p (and other miRNAs w/seed GAGGUAG),miR-103-3p (and other miRNAs w/seed GCAGCAU),miR-124-3p (and other miRNAs w/seed AAGGCAC),miR-1915-3p (and other miRNAs w/seed CCCAGGG),miR-24-3p (and other miRNAs w/seed GGCUCAG),miR-4649-5p (and other miRNAs w/seed GGGCGAG),miR-675-5p (and other miRNAs w/seed GGUGCGG)	7
Neurological Disease,Organismal Injury and Abnormalities,Psychological Disorders	Sporadic amyotrophic lateral sclerosis	1.34e-07	let-7a-5p (and other miRNAs w/seed GAGGUAG),miR-103-3p (and other miRNAs w/seed GCAGCAU),miR-124-3p (and other miRNAs w/seed AAGGCAC),miR-24-3p (and other miRNAs w/seed GGCUCAG),miR-4649-5p (and other miRNAs w/seed GGGCGAG)	5
Cancer,Organismal Injury and Abnormalities	Invasive carcinoma	1.22e-06	let-7a-5p (and other miRNAs w/seed GAGGUAG),miR-103-3p (and other miRNAs w/seed GCAGCAU),miR-185-5p (and other miRNAs w/seed GGAGAGA),miR-1915-3p (and other miRNAs w/seed CCCAGGG),miR-638 (miRNAs w/seed GGGAUCG),miR-9-3p (and other miRNAs w/seed UAAAGCU)	6
Endocrine System Disorders,Gastrointestinal Disease,Metabolic Disease,Organismal Injury and Abnormalities	Non-insulin-dependent diabetes mellitus	3.68e-06	let-7a-5p (and other miRNAs w/seed GAGGUAG),miR-103-3p (and other miRNAs w/seed GCAGCAU),miR-124-3p (and other miRNAs w/seed AAGGCAC),miR-185-5p (and other miRNAs w/seed GGAGAGA),miR-24-3p (and other miRNAs w/seed GGCUCAG),miR-379-5p (and other miRNAs w/seed GGUAGAC)	6
Neurological Disease,Organismal Injury and Abnormalities	Chronic phase pilocarpine-induced status epilepticus	1.04e-05	let-7a-5p (and other miRNAs w/seed GAGGUAG),miR-125a-3p (miRNAs w/seed CAGGUGA),miR-24-3p (and other miRNAs w/seed GGCUCAG)	3
Cancer,Organismal Injury and Abnormalities,Reproductive System Disease	Invasive ductal breast carcinoma	1.08e-05	let-7a-5p (and other miRNAs w/seed GAGGUAG),miR-103-3p (and other miRNAs w/seed GCAGCAU),miR-1915-3p (and other miRNAs w/seed CCCAGGG),miR-638 (miRNAs w/seed GGGAUCG)	4
Neurological Disease,Organismal Injury and Abnormalities,Psychological Disorders	Chronic epilepsy	2.8e-05	let-7a-5p (and other miRNAs w/seed GAGGUAG),miR-125a-3p (miRNAs w/seed CAGGUGA),miR-24-3p (and other miRNAs w/seed GGCUCAG)	3
Cancer,Organismal Injury and Abnormalities,Reproductive System Disease	Early stage invasive cervical squamous cell carcinoma	3.01e-05	let-7a-5p (and other miRNAs w/seed GAGGUAG),miR-185-5p (and other miRNAs w/seed GGAGAGA),miR-9-3p (and other miRNAs w/seed UAAAGCU)	3
Inflammatory Response	Inflammation of absolute anatomical region	3.46e-05	let-7a-5p (and other miRNAs w/seed GAGGUAG),miR-103-3p (and other miRNAs w/seed GCAGCAU),miR-124-3p (and other miRNAs w/seed AAGGCAC),miR-138-5p (miRNAs w/seed GCUGGUG),miR-185-5p (and other miRNAs w/seed GGAGAGA),miR-500a-3p (miRNAs w/seed UGCACCU),miR-638 (miRNAs w/seed GGGAUCG),miR-9-3p (and other miRNAs w/seed UAAAGCU)	8
Infectious Diseases,Organismal Development	Growth of Murine herpesvirus 4	4.59e-05	miR-103-3p (and other miRNAs w/seed GCAGCAU),miR-24-3p (and other miRNAs w/seed GGCUCAG)	2
Infectious Diseases,Organismal Development	Growth of human herpesvirus 1	6.04e-05	miR-103-3p (and other miRNAs w/seed GCAGCAU),miR-24-3p (and other miRNAs w/seed GGCUCAG)	2
Infectious Diseases,Organismal Development	Growth of Murine cytomegalovirus	6.85e-05	miR-103-3p (and other miRNAs w/seed GCAGCAU),miR-24-3p (and other miRNAs w/seed GGCUCAG)	2
Inflammatory Response,Organismal Injury and Abnormalities	Inflammation of organ	9.61e-05	let-7a-5p (and other miRNAs w/seed GAGGUAG),miR-103-3p (and other miRNAs w/seed GCAGCAU),miR-124-3p (and other miRNAs w/seed AAGGCAC),miR-138-5p (miRNAs w/seed GCUGGUG),miR-185-5p (and other miRNAs w/seed GGAGAGA),miR-500a-3p (miRNAs w/seed UGCACCU),miR-638 (miRNAs w/seed GGGAUCG),miR-9-3p (and other miRNAs w/seed UAAAGCU)	8
Cancer,Organismal Injury and Abnormalities	Invasive tumor	0.000309	let-7a-5p (and other miRNAs w/seed GAGGUAG),miR-103-3p (and other miRNAs w/seed GCAGCAU),miR-138-5p (miRNAs w/seed GCUGGUG),miR-185-5p (and other miRNAs w/seed GGAGAGA),miR-1915-3p (and other miRNAs w/seed CCCAGGG),miR-638 (miRNAs w/seed GGGAUCG),miR-9-3p (and other miRNAs w/seed UAAAGCU)	7
Immunological Disease,Inflammatory Disease,Inflammatory Response,Neurological Disease,Organismal Injury and Abnormalities	Experimental autoimmune encephalomyelitis	0.00045	let-7a-5p (and other miRNAs w/seed GAGGUAG),miR-103-3p (and other miRNAs w/seed GCAGCAU),miR-124-3p (and other miRNAs w/seed AAGGCAC),miR-9-3p (and other miRNAs w/seed UAAAGCU)	4
Neurological Disease,Organismal Injury and Abnormalities	Chronic phase kainic acid-induced epileptic seizure	0.000709	let-7a-5p (and other miRNAs w/seed GAGGUAG),miR-24-3p (and other miRNAs w/seed GGCUCAG)	2
Organismal Injury and Abnormalities,Reproductive System Disease	Nonobstructive azoospermia	0.000781	let-7a-5p (and other miRNAs w/seed GAGGUAG),miR-638 (miRNAs w/seed GGGAUCG),miR-9-3p (and other miRNAs w/seed UAAAGCU)	3
Inflammatory Response	Inflammation of body cavity	0.000815	let-7a-5p (and other miRNAs w/seed GAGGUAG),miR-124-3p (and other miRNAs w/seed AAGGCAC),miR-138-5p (miRNAs w/seed GCUGGUG),miR-185-5p (and other miRNAs w/seed GGAGAGA),miR-500a-3p (miRNAs w/seed UGCACCU),miR-638 (miRNAs w/seed GGGAUCG)	6
Cancer,Cellular Development,Organismal Injury and Abnormalities,Tumor Morphology	Differentiation of cancer cells	0.00119	miR-638 (miRNAs w/seed GGGAUCG),miR-9-3p (and other miRNAs w/seed UAAAGCU)	2
Cell-To-Cell Signaling and Interaction,Cellular Assembly and Organization,Cellular Function and Maintenance,Nervous System Development and Function,Tissue Development	Function of GABAergic synapse	0.00147	miR-501-3p (and other miRNAs w/seed AUGCACC)	1
Cellular Development	Dedifferentiation of embryonic cell lines	0.00147	let-7a-5p (and other miRNAs w/seed GAGGUAG)	1
Cellular Development	Dedifferentiation of induced pluripotent stem cells	0.00147	let-7a-5p (and other miRNAs w/seed GAGGUAG)	1
Cancer,Cellular Development,Neurological Disease,Organismal Injury and Abnormalities,Tumor Morphology	Differentiation of glioblastoma cancer stem cells	0.00147	miR-9-3p (and other miRNAs w/seed UAAAGCU)	1
Cell Death and Survival	Apoptosis of squamous cell carcinoma cell lines	0.00208	let-7a-5p (and other miRNAs w/seed GAGGUAG),miR-138-5p (miRNAs w/seed GCUGGUG)	2
Cellular Function and Maintenance	Maintenance of neural stem cells	0.0022	miR-124-3p (and other miRNAs w/seed AAGGCAC)	1
Dermatological Diseases and Conditions,Organismal Injury and Abnormalities	Psoriasis	0.00225	let-7a-5p (and other miRNAs w/seed GAGGUAG),miR-103-3p (and other miRNAs w/seed GCAGCAU),miR-125a-3p (miRNAs w/seed CAGGUGA),miR-138-5p (miRNAs w/seed GCUGGUG)	4
Neurological Disease,Organismal Injury and Abnormalities,Psychological Disorders	Behavioral variant frontotemporal dementia	0.00293	miR-124-3p (and other miRNAs w/seed AAGGCAC)	1
Cellular Development	Dedifferentiation of fibroblast cell lines	0.00293	let-7a-5p (and other miRNAs w/seed GAGGUAG)	1
Cell Morphology,Cellular Assembly and Organization,Cellular Development,Cellular Function and Maintenance,Cellular Growth and Proliferation,Embryonic Development,Nervous System Development and Function,Organismal Development,Tissue Development,Tissue Morphology	Volume of dendritic spines	0.00293	miR-138-5p (miRNAs w/seed GCUGGUG)	1
Cell Death and Survival,Hematological System Development and Function	Survival of peripheral B lymphocytes	0.00366	miR-24-3p (and other miRNAs w/seed GGCUCAG)	1
Gene Expression	Repression of mRNA	0.00366	let-7a-5p (and other miRNAs w/seed GAGGUAG)	1
Cardiovascular Disease,Connective Tissue Disorders,Dermatological Diseases and Conditions,Immunological Disease,Inflammatory Disease,Organismal Injury and Abnormalities,Skeletal and Muscular Disorders	Systemic sclerosis	0.00378	let-7a-5p (and other miRNAs w/seed GAGGUAG),miR-124-3p (and other miRNAs w/seed AAGGCAC)	2
Cardiovascular Disease,Cardiovascular System Development and Function,Organ Morphology,Organismal Development,Organismal Injury and Abnormalities,Skeletal and Muscular Disorders	Dilated cardiomyopathy	0.00407	let-7a-5p (and other miRNAs w/seed GAGGUAG),miR-124-3p (and other miRNAs w/seed AAGGCAC),miR-4433b-3p (miRNAs w/seed AGGAGUG)	3
Neurological Disease	Epilepsy or neurodevelopmental disorder	0.00409	let-7a-5p (and other miRNAs w/seed GAGGUAG),miR-125a-3p (miRNAs w/seed CAGGUGA),miR-185-5p (and other miRNAs w/seed GGAGAGA),miR-24-3p (and other miRNAs w/seed GGCUCAG)	4
Organ Morphology,Organismal Injury and Abnormalities,Respiratory Disease,Respiratory System Development and Function	Thickening of interalveolar septa	0.0044	let-7a-5p (and other miRNAs w/seed GAGGUAG)	1
Cell Death and Survival	Apoptosis of adipoblasts	0.0044	miR-103-3p (and other miRNAs w/seed GCAGCAU)	1
Cell Morphology,Cellular Function and Maintenance	Autophagy of lymphoma cell lines	0.0044	miR-9-3p (and other miRNAs w/seed UAAAGCU)	1
Cancer,Cellular Development,Organismal Injury and Abnormalities,Tumor Morphology	Differentiation of acute myeloid leukemia blast cells	0.00513	miR-638 (miRNAs w/seed GGGAUCG)	1
Cellular Development,Cellular Growth and Proliferation,Connective Tissue Development and Function,Tissue Development	Proliferation of epiphyseal chondrocytes	0.00586	miR-379-5p (and other miRNAs w/seed GGUAGAC)	1
Cell Morphology	Conversion of neurons	0.00586	miR-9-3p (and other miRNAs w/seed UAAAGCU)	1
Cell-To-Cell Signaling and Interaction	Adhesion of macrophage cancer cell lines	0.00586	miR-103-3p (and other miRNAs w/seed GCAGCAU)	1
RNA Post-Transcriptional Modification	Deadenylation of mRNA	0.00659	let-7a-5p (and other miRNAs w/seed GAGGUAG)	1
Cancer,Organismal Injury and Abnormalities	Metastatic melanoma	0.007	let-7a-5p (and other miRNAs w/seed GAGGUAG),miR-138-5p (miRNAs w/seed GCUGGUG)	2
Developmental Disorder,Organismal Injury and Abnormalities,Skeletal and Muscular Disorders	Congenital myopathy	0.00716	miR-103-3p (and other miRNAs w/seed GCAGCAU),miR-501-3p (and other miRNAs w/seed AUGCACC)	2
Cellular Development,Cellular Growth and Proliferation	Outgrowth of pheochromocytoma cell lines	0.00804	miR-124-3p (and other miRNAs w/seed AAGGCAC)	1
Connective Tissue Disorders,Inflammatory Disease,Organismal Injury and Abnormalities,Respiratory Disease	Idiopathic pulmonary fibrosis	0.00971	let-7a-5p (and other miRNAs w/seed GAGGUAG),miR-138-5p (miRNAs w/seed GCUGGUG)	2
Neurological Disease,Psychological Disorders	Schizophrenia	0.0111	miR-103-3p (and other miRNAs w/seed GCAGCAU),miR-24-3p (and other miRNAs w/seed GGCUCAG),miR-9-3p (and other miRNAs w/seed UAAAGCU)	3
Cancer,Organismal Injury and Abnormalities,Respiratory Disease	Lung metastasis of melanoma cell lines	0.0124	let-7a-5p (and other miRNAs w/seed GAGGUAG)	1
Cell-To-Cell Signaling and Interaction,Nervous System Development and Function	Long-term potentiation of CA1 neuron	0.0139	miR-124-3p (and other miRNAs w/seed AAGGCAC)	1
Cancer,Gastrointestinal Disease,Organismal Injury and Abnormalities	Primary stomach tumor	0.0146	miR-124-3p (and other miRNAs w/seed AAGGCAC)	1
Cell-To-Cell Signaling and Interaction,Humoral Immune Response,Inflammatory Response	Immune response of lymphoma cell lines	0.0146	miR-9-3p (and other miRNAs w/seed UAAAGCU)	1
Cancer,Endocrine System Disorders,Organismal Injury and Abnormalities,Reproductive System Disease	Corticotrophic adenoma	0.0146	let-7a-5p (and other miRNAs w/seed GAGGUAG)	1
DNA Replication, Recombination, and Repair	Chromosomal aberration	0.0153	let-7a-5p (and other miRNAs w/seed GAGGUAG),miR-185-5p (and other miRNAs w/seed GGAGAGA)	2
Cell Morphology,Cellular Development,Connective Tissue Development and Function	Conversion of fibroblasts	0.0153	miR-9-3p (and other miRNAs w/seed UAAAGCU)	1
Cell-To-Cell Signaling and Interaction,Hematological System Development and Function,Immune Cell Trafficking,Inflammatory Response	Activation of bone marrow-derived macrophages	0.016	miR-124-3p (and other miRNAs w/seed AAGGCAC)	1
Cell Cycle,Embryonic Development	G1/S phase transition of embryonic cell lines	0.016	let-7a-5p (and other miRNAs w/seed GAGGUAG)	1
Cell Cycle	Arrest in cell cycle progression of leukemia cell lines	0.016	miR-638 (miRNAs w/seed GGGAUCG)	1
Cancer,Organismal Injury and Abnormalities,Reproductive System Disease	Metastasis of 4TO7 cells	0.0189	miR-138-5p (miRNAs w/seed GCUGGUG)	1
Cellular Development,Cellular Growth and Proliferation,Hematological System Development and Function	Development of erythroid cell lines	0.0196	let-7a-5p (and other miRNAs w/seed GAGGUAG)	1
Behavior	Depression-related behavior	0.0196	miR-124-3p (and other miRNAs w/seed AAGGCAC)	1
Cardiovascular Disease,Developmental Disorder,DNA Replication, Recombination, and Repair,Endocrine System Disorders,Hereditary Disorder,Immunological Disease,Neurological Disease,Organismal Injury and Abnormalities	DiGeorge syndrome	0.0196	miR-185-5p (and other miRNAs w/seed GGAGAGA)	1
Cellular Development,Nervous System Development and Function,Tissue Development	Differentiation of hair cells	0.0204	miR-124-3p (and other miRNAs w/seed AAGGCAC)	1
Connective Tissue Disorders,Inflammatory Disease,Inflammatory Response,Organismal Injury and Abnormalities,Skeletal and Muscular Disorders	Osteoarthritis	0.023	let-7a-5p (and other miRNAs w/seed GAGGUAG),miR-24-3p (and other miRNAs w/seed GGCUCAG)	2
Cancer,Gastrointestinal Disease,Organismal Injury and Abnormalities	Stage II colorectal cancer	0.0232	let-7a-5p (and other miRNAs w/seed GAGGUAG)	1
Cellular Development,Cellular Growth and Proliferation,Embryonic Development,Hematological System Development and Function,Hematopoiesis,Lymphoid Tissue Structure and Development,Organ Development,Organismal Development,Tissue Development	Generation of myeloid progenitor cells	0.0232	let-7a-5p (and other miRNAs w/seed GAGGUAG)	1
Developmental Disorder,Hereditary Disorder,Organismal Injury and Abnormalities,Skeletal and Muscular Disorders	LMNA-related congenital muscular dystrophy	0.0232	miR-501-3p (and other miRNAs w/seed AUGCACC)	1
Endocrine System Disorders,Metabolic Disease,Organismal Injury and Abnormalities,Reproductive System Disease	Pituitary ACTH hypersecretion	0.0254	let-7a-5p (and other miRNAs w/seed GAGGUAG)	1
Behavior,Nervous System Development and Function	Pain behavior	0.0254	miR-501-3p (and other miRNAs w/seed AUGCACC)	1
Metabolic Disease,Neurological Disease,Organismal Injury and Abnormalities,Psychological Disorders	Alzheimer disease	0.0257	let-7a-5p (and other miRNAs w/seed GAGGUAG),miR-103-3p (and other miRNAs w/seed GCAGCAU),miR-124-3p (and other miRNAs w/seed AAGGCAC)	3
Cell Cycle,Connective Tissue Development and Function	G1/S phase transition of fibroblast cell lines	0.0268	let-7a-5p (and other miRNAs w/seed GAGGUAG)	1
Cancer,Hematological Disease,Hereditary Disorder,Organismal Injury and Abnormalities	Myelodysplastic syndrome with isolated del(5q)	0.0268	miR-24-3p (and other miRNAs w/seed GGCUCAG)	1
Cell-To-Cell Signaling and Interaction	Response of connective tissue cells	0.0282	miR-103-3p (and other miRNAs w/seed GCAGCAU)	1
Developmental Disorder,Hereditary Disorder,Organismal Injury and Abnormalities,Skeletal and Muscular Disorders	Miyoshi myopathy	0.0282	miR-103-3p (and other miRNAs w/seed GCAGCAU)	1
Cancer,Organismal Injury and Abnormalities,Reproductive System Disease	Recurrent prostate cancer	0.029	let-7a-5p (and other miRNAs w/seed GAGGUAG)	1
Developmental Disorder,Hereditary Disorder,Organismal Functions,Organismal Injury and Abnormalities,Skeletal and Muscular Disorders	Limb-girdle muscular dystrophy type 2A	0.029	miR-103-3p (and other miRNAs w/seed GCAGCAU)	1
Cancer	Atypical hyperplasia	0.0304	miR-638 (miRNAs w/seed GGGAUCG)	1
Cancer,Cell-To-Cell Signaling and Interaction,Inflammatory Response	Cytotoxic reaction of tumor cell lines	0.0311	miR-9-3p (and other miRNAs w/seed UAAAGCU)	1
Developmental Disorder,Hereditary Disorder,Organismal Functions,Organismal Injury and Abnormalities,Skeletal and Muscular Disorders	Limb-girdle muscular dystrophy type 2B	0.0318	miR-103-3p (and other miRNAs w/seed GCAGCAU)	1
Neurological Disease,Organismal Injury and Abnormalities	Neuropathic pain	0.0325	miR-103-3p (and other miRNAs w/seed GCAGCAU)	1
Developmental Disorder,Hereditary Disorder,Organismal Injury and Abnormalities,Skeletal and Muscular Disorders	Dystrophy of muscle	0.0328	miR-103-3p (and other miRNAs w/seed GCAGCAU),miR-501-3p (and other miRNAs w/seed AUGCACC)	2
Cancer,Organismal Injury and Abnormalities	Metastatic solid tumor	0.0349	let-7a-5p (and other miRNAs w/seed GAGGUAG),miR-138-5p (miRNAs w/seed GCUGGUG),miR-9-3p (and other miRNAs w/seed UAAAGCU)	3
Inflammatory Disease,Skeletal and Muscular Disorders	Inclusion body myositis	0.0354	miR-103-3p (and other miRNAs w/seed GCAGCAU)	1
Cancer,Organismal Injury and Abnormalities,Reproductive System Disease	Mammary tumor	0.0355	let-7a-5p (and other miRNAs w/seed GAGGUAG),miR-103-3p (and other miRNAs w/seed GCAGCAU),miR-138-5p (miRNAs w/seed GCUGGUG),miR-185-5p (and other miRNAs w/seed GGAGAGA),miR-1915-3p (and other miRNAs w/seed CCCAGGG),miR-24-3p (and other miRNAs w/seed GGCUCAG),miR-638 (miRNAs w/seed GGGAUCG)	7
Developmental Disorder,Organismal Injury and Abnormalities,Skeletal and Muscular Disorders	Nemaline myopathy	0.0368	miR-103-3p (and other miRNAs w/seed GCAGCAU)	1
Organ Morphology,Reproductive System Development and Function,Tissue Morphology	Quantity of oocytes	0.0368	miR-125a-3p (miRNAs w/seed CAGGUGA)	1
Cardiovascular System Development and Function,Cell Death and Survival	Survival of vascular endothelial cells	0.0368	miR-185-5p (and other miRNAs w/seed GGAGAGA)	1
Cellular Growth and Proliferation	Proliferation of eye cell lines	0.0389	miR-24-3p (and other miRNAs w/seed GGCUCAG)	1
Cellular Movement,Reproductive System Development and Function	Migration of gonadal cell lines	0.0396	miR-125a-3p (miRNAs w/seed CAGGUGA)	1
Cell Cycle	Arrest in G1 phase of colorectal cancer cell lines	0.0403	miR-185-5p (and other miRNAs w/seed GGAGAGA)	1
Neurological Disease,Organismal Injury and Abnormalities	Mild cognitive impairment	0.0438	miR-103-3p (and other miRNAs w/seed GCAGCAU)	1
Inflammatory Disease,Inflammatory Response,Organismal Injury and Abnormalities,Respiratory Disease	Severe asthma	0.0438	let-7a-5p (and other miRNAs w/seed GAGGUAG)	1
Developmental Disorder,Neurological Disease,Organismal Injury and Abnormalities	Neuronal migration disorder	0.046	let-7a-5p (and other miRNAs w/seed GAGGUAG)	1
Dermatological Diseases and Conditions,Neurological Disease,Organismal Injury and Abnormalities	Thermal hyperalgesia	0.0474	miR-501-3p (and other miRNAs w/seed AUGCACC)	1
Developmental Disorder,Hereditary Disorder,Organismal Injury and Abnormalities,Skeletal and Muscular Disorders	Facioscapulohumeral muscular dystrophy	0.0495	miR-103-3p (and other miRNAs w/seed GCAGCAU)	1
