# Supplementary material for: Synaptosome microRNAs regulate synapse functions in Alzheimer’s disease
Source: NPJ Genom Med. 2022 Aug 8;7:47. doi: 10.1038/s41525-022-00319-8 (PMC9359989; doi:10.1038/s41525-022-00319-8)
Supplement: Supplementary file 4 — Supplementary Data 2 [file 41525_2022_319_MOESM4_ESM.xls]

## Sheet: Sheet0
© 2000-2021 QIAGEN. All rights reserved.
Categories	Diseases or Functions Annotation	p-value	Predicted Activation State	Activation z-score	Molecules	# Molecules
Neurological Disease,Organismal Injury and Abnormalities,Psychological Disorders	Sporadic amyotrophic lateral sclerosis	2.27e-11			let-7a-5p (and other miRNAs w/seed GAGGUAG),miR-103-3p (and other miRNAs w/seed GCAGCAU),miR-124-3p (and other miRNAs w/seed AAGGCAC),miR-151-5p (and other miRNAs w/seed CGAGGAG),miR-17-5p (and other miRNAs w/seed AAAGUGC),miR-24-3p (and other miRNAs w/seed GGCUCAG),miR-3180-3p (and other miRNAs w/seed GGGGCGG)	7
Endocrine System Disorders,Gastrointestinal Disease,Metabolic Disease,Organismal Injury and Abnormalities	Non-insulin-dependent diabetes mellitus	5.4e-09			let-7a-5p (and other miRNAs w/seed GAGGUAG),miR-103-3p (and other miRNAs w/seed GCAGCAU),miR-124-3p (and other miRNAs w/seed AAGGCAC),miR-17-5p (and other miRNAs w/seed AAAGUGC),miR-185-5p (and other miRNAs w/seed GGAGAGA),miR-24-3p (and other miRNAs w/seed GGCUCAG),miR-320b (and other miRNAs w/seed AAAGCUG),miR-379-5p (and other miRNAs w/seed GGUAGAC)	8
Inflammatory Disease,Inflammatory Response,Organismal Injury and Abnormalities,Renal and Urological Disease	Class II lupus nephritis	1.85e-08			let-7a-5p (and other miRNAs w/seed GAGGUAG),miR-124-3p (and other miRNAs w/seed AAGGCAC),miR-185-5p (and other miRNAs w/seed GGAGAGA),miR-320b (and other miRNAs w/seed AAAGCUG),miR-500a-3p (miRNAs w/seed UGCACCU)	5
Neurological Disease,Organismal Injury and Abnormalities	Chronic phase kainic acid-induced epileptic seizure	6.13e-08			let-7a-5p (and other miRNAs w/seed GAGGUAG),miR-151-5p (and other miRNAs w/seed CGAGGAG),miR-24-3p (and other miRNAs w/seed GGCUCAG),miR-320b (and other miRNAs w/seed AAAGCUG)	4
Infectious Diseases,Organismal Development	Growth of Murine herpesvirus 4	1.19e-07			miR-103-3p (and other miRNAs w/seed GCAGCAU),miR-17-5p (and other miRNAs w/seed AAAGUGC),miR-24-3p (and other miRNAs w/seed GGCUCAG)	3
Infectious Diseases,Organismal Development	Growth of human herpesvirus 1	1.83e-07			miR-103-3p (and other miRNAs w/seed GCAGCAU),miR-17-5p (and other miRNAs w/seed AAAGUGC),miR-24-3p (and other miRNAs w/seed GGCUCAG)	3
Infectious Diseases,Organismal Development	Growth of Murine cytomegalovirus	2.22e-07			miR-103-3p (and other miRNAs w/seed GCAGCAU),miR-17-5p (and other miRNAs w/seed AAAGUGC),miR-24-3p (and other miRNAs w/seed GGCUCAG)	3
Inflammatory Response	Inflammation of absolute anatomical region	2.33e-07			let-7a-5p (and other miRNAs w/seed GAGGUAG),miR-103-3p (and other miRNAs w/seed GCAGCAU),miR-124-3p (and other miRNAs w/seed AAGGCAC),miR-138-5p (miRNAs w/seed GCUGGUG),miR-140-3p (and other miRNAs w/seed ACCACAG),miR-17-5p (and other miRNAs w/seed AAAGUGC),miR-185-5p (and other miRNAs w/seed GGAGAGA),miR-320b (and other miRNAs w/seed AAAGCUG),miR-485-5p (and other miRNAs w/seed GAGGCUG),miR-500a…	10
Neurological Disease,Organismal Injury and Abnormalities,Psychological Disorders	Chronic epilepsy	3.35e-07			let-7a-5p (and other miRNAs w/seed GAGGUAG),miR-151-5p (and other miRNAs w/seed CGAGGAG),miR-24-3p (and other miRNAs w/seed GGCUCAG),miR-320b (and other miRNAs w/seed AAAGCUG)	4
Inflammatory Response,Organismal Injury and Abnormalities	Inflammation of organ	8.8e-07			let-7a-5p (and other miRNAs w/seed GAGGUAG),miR-103-3p (and other miRNAs w/seed GCAGCAU),miR-124-3p (and other miRNAs w/seed AAGGCAC),miR-138-5p (miRNAs w/seed GCUGGUG),miR-140-3p (and other miRNAs w/seed ACCACAG),miR-17-5p (and other miRNAs w/seed AAAGUGC),miR-185-5p (and other miRNAs w/seed GGAGAGA),miR-320b (and other miRNAs w/seed AAAGCUG),miR-485-5p (and other miRNAs w/seed GAGGCUG),miR-500a…	10
Immunological Disease,Inflammatory Disease,Inflammatory Response,Neurological Disease,Organismal Injury and Abnormalities	Experimental autoimmune encephalomyelitis	1.15e-06			let-7a-5p (and other miRNAs w/seed GAGGUAG),miR-103-3p (and other miRNAs w/seed GCAGCAU),miR-124-3p (and other miRNAs w/seed AAGGCAC),miR-17-5p (and other miRNAs w/seed AAAGUGC),miR-320b (and other miRNAs w/seed AAAGCUG),miR-485-5p (and other miRNAs w/seed GAGGCUG)	6
Neurological Disease,Organismal Injury and Abnormalities	Chronic phase pilocarpine-induced status epilepticus	1.04e-05			let-7a-5p (and other miRNAs w/seed GAGGUAG),miR-24-3p (and other miRNAs w/seed GGCUCAG),miR-320b (and other miRNAs w/seed AAAGCUG)	3
Inflammatory Disease,Inflammatory Response,Organismal Injury and Abnormalities,Respiratory Disease	Severe asthma	1.15e-05			let-7a-5p (and other miRNAs w/seed GAGGUAG),miR-17-5p (and other miRNAs w/seed AAAGUGC),miR-320b (and other miRNAs w/seed AAAGCUG)	3
Connective Tissue Disorders,Inflammatory Disease,Organismal Injury and Abnormalities,Respiratory Disease	Idiopathic pulmonary fibrosis	1.29e-05			let-7a-5p (and other miRNAs w/seed GAGGUAG),miR-138-5p (miRNAs w/seed GCUGGUG),miR-140-3p (and other miRNAs w/seed ACCACAG),miR-17-5p (and other miRNAs w/seed AAAGUGC)	4
Cancer,Organismal Injury and Abnormalities,Reproductive System Disease	Early stage invasive cervical squamous cell carcinoma	3.01e-05			let-7a-5p (and other miRNAs w/seed GAGGUAG),miR-17-5p (and other miRNAs w/seed AAAGUGC),miR-185-5p (and other miRNAs w/seed GGAGAGA)	3
Inflammatory Response	Inflammation of body cavity	9.55e-05			let-7a-5p (and other miRNAs w/seed GAGGUAG),miR-124-3p (and other miRNAs w/seed AAGGCAC),miR-138-5p (miRNAs w/seed GCUGGUG),miR-140-3p (and other miRNAs w/seed ACCACAG),miR-185-5p (and other miRNAs w/seed GGAGAGA),miR-320b (and other miRNAs w/seed AAAGCUG),miR-500a-3p (miRNAs w/seed UGCACCU)	7
Cell Cycle,Embryonic Development	G1/S phase transition of embryonic cell lines	0.000116			let-7a-5p (and other miRNAs w/seed GAGGUAG),miR-17-5p (and other miRNAs w/seed AAAGUGC)	2
Cellular Movement	Migration of hepatoma cell lines	0.00015			let-7a-5p (and other miRNAs w/seed GAGGUAG),miR-151-5p (and other miRNAs w/seed CGAGGAG),miR-17-5p (and other miRNAs w/seed AAAGUGC)	3
Cancer,Gastrointestinal Disease,Organismal Injury and Abnormalities	Stage II colorectal cancer	0.000248			let-7a-5p (and other miRNAs w/seed GAGGUAG),miR-17-5p (and other miRNAs w/seed AAAGUGC)	2
Cardiovascular Disease,Cardiovascular System Development and Function,Organ Morphology,Organismal Development,Organismal Injury and Abnormalities,Skeletal and Muscular Disorders	Dilated cardiomyopathy	0.000276			let-7a-5p (and other miRNAs w/seed GAGGUAG),miR-124-3p (and other miRNAs w/seed AAGGCAC),miR-140-3p (and other miRNAs w/seed ACCACAG),miR-17-5p (and other miRNAs w/seed AAAGUGC)	4
Cell Cycle,Connective Tissue Development and Function	G1/S phase transition of fibroblast cell lines	0.000332			let-7a-5p (and other miRNAs w/seed GAGGUAG),miR-17-5p (and other miRNAs w/seed AAAGUGC)	2
Cancer,Organismal Injury and Abnormalities,Reproductive System Disease	Invasive ductal breast carcinoma	0.000372			let-7a-5p (and other miRNAs w/seed GAGGUAG),miR-103-3p (and other miRNAs w/seed GCAGCAU),miR-17-5p (and other miRNAs w/seed AAAGUGC)	3
Neurological Disease	Epilepsy or neurodevelopmental disorder	0.000433			let-7a-5p (and other miRNAs w/seed GAGGUAG),miR-151-5p (and other miRNAs w/seed CGAGGAG),miR-185-5p (and other miRNAs w/seed GGAGAGA),miR-24-3p (and other miRNAs w/seed GGCUCAG),miR-320b (and other miRNAs w/seed AAAGCUG)	5
Cancer,Organismal Injury and Abnormalities	Invasive carcinoma	0.000466			let-7a-5p (and other miRNAs w/seed GAGGUAG),miR-103-3p (and other miRNAs w/seed GCAGCAU),miR-17-5p (and other miRNAs w/seed AAAGUGC),miR-185-5p (and other miRNAs w/seed GGAGAGA)	4
Cancer,Organismal Injury and Abnormalities	Metastasis of cells	0.00066		-0.728	let-7a-5p (and other miRNAs w/seed GAGGUAG),miR-138-5p (miRNAs w/seed GCUGGUG),miR-17-5p (and other miRNAs w/seed AAAGUGC),miR-491-5p (and other miRNAs w/seed GUGGGGA)	4
Organismal Injury and Abnormalities	Fibrosis	0.0012			let-7a-5p (and other miRNAs w/seed GAGGUAG),miR-138-5p (miRNAs w/seed GCUGGUG),miR-140-3p (and other miRNAs w/seed ACCACAG),miR-17-5p (and other miRNAs w/seed AAAGUGC),miR-379-5p (and other miRNAs w/seed GGUAGAC)	5
Skeletal and Muscular System Development and Function,Tissue Morphology	Quantity of muscle cell lines	0.00144			miR-331-3p (miRNAs w/seed CCCCUGG),miR-501-3p (and other miRNAs w/seed AUGCACC)	2
Cellular Development	Dedifferentiation of embryonic cell lines	0.00147			let-7a-5p (and other miRNAs w/seed GAGGUAG)	1
Cellular Development	Dedifferentiation of induced pluripotent stem cells	0.00147			let-7a-5p (and other miRNAs w/seed GAGGUAG)	1
Tissue Development	Tubulation by prostate cell lines	0.00147			miR-17-5p (and other miRNAs w/seed AAAGUGC)	1
Cell-To-Cell Signaling and Interaction,Cellular Assembly and Organization,Cellular Function and Maintenance,Nervous System Development and Function,Tissue Development	Function of GABAergic synapse	0.00147			miR-501-3p (and other miRNAs w/seed AUGCACC)	1
Cell Death and Survival	Necrosis	0.00189	Increased	2.281	let-7a-5p (and other miRNAs w/seed GAGGUAG),miR-103-3p (and other miRNAs w/seed GCAGCAU),miR-138-5p (miRNAs w/seed GCUGGUG),miR-17-5p (and other miRNAs w/seed AAAGUGC),miR-185-5p (and other miRNAs w/seed GGAGAGA),miR-24-3p (and other miRNAs w/seed GGCUCAG),miR-320b (and other miRNAs w/seed AAAGCUG),miR-331-3p (miRNAs w/seed CCCCUGG),miR-491-5p (and other miRNAs w/seed GUGGGGA)	9
Cardiovascular Disease,Organismal Injury and Abnormalities,Skeletal and Muscular Disorders	Ischemic cardiomyopathy	0.00204			let-7a-5p (and other miRNAs w/seed GAGGUAG),miR-140-3p (and other miRNAs w/seed ACCACAG)	2
Cell Death and Survival	Apoptosis of squamous cell carcinoma cell lines	0.00208			let-7a-5p (and other miRNAs w/seed GAGGUAG),miR-138-5p (miRNAs w/seed GCUGGUG)	2
Cancer,Organismal Injury and Abnormalities	Invasive tumor	0.00217		-0.818	let-7a-5p (and other miRNAs w/seed GAGGUAG),miR-103-3p (and other miRNAs w/seed GCAGCAU),miR-138-5p (miRNAs w/seed GCUGGUG),miR-17-5p (and other miRNAs w/seed AAAGUGC),miR-185-5p (and other miRNAs w/seed GGAGAGA),miR-491-5p (and other miRNAs w/seed GUGGGGA)	6
Cancer,Cell Cycle,Organismal Injury and Abnormalities	Arrest in cell cycle progression of gastric cancer cells	0.0022			miR-17-5p (and other miRNAs w/seed AAAGUGC)	1
Cellular Function and Maintenance	Maintenance of neural stem cells	0.0022			miR-124-3p (and other miRNAs w/seed AAGGCAC)	1
Cell Morphology,Cellular Movement	Cell spreading of prostate cell lines	0.0022			miR-17-5p (and other miRNAs w/seed AAAGUGC)	1
Dermatological Diseases and Conditions,Organismal Injury and Abnormalities	Psoriasis	0.00225			let-7a-5p (and other miRNAs w/seed GAGGUAG),miR-103-3p (and other miRNAs w/seed GCAGCAU),miR-138-5p (miRNAs w/seed GCUGGUG),miR-17-5p (and other miRNAs w/seed AAAGUGC)	4
Cell Death and Survival	Apoptosis of colorectal cancer cell lines	0.00234			miR-17-5p (and other miRNAs w/seed AAAGUGC),miR-185-5p (and other miRNAs w/seed GGAGAGA),miR-491-5p (and other miRNAs w/seed GUGGGGA)	3
Cardiovascular Disease,Organismal Injury and Abnormalities	Stenosis of aorta	0.00245			let-7a-5p (and other miRNAs w/seed GAGGUAG),miR-140-3p (and other miRNAs w/seed ACCACAG)	2
Cellular Movement	Invasion of tumor cell lines	0.00278		-1.188	miR-138-5p (miRNAs w/seed GCUGGUG),miR-151-5p (and other miRNAs w/seed CGAGGAG),miR-17-5p (and other miRNAs w/seed AAAGUGC),miR-185-5p (and other miRNAs w/seed GGAGAGA),miR-491-5p (and other miRNAs w/seed GUGGGGA)	5
Cell Death and Survival	Apoptosis of tumor cell lines	0.00283		1.644	let-7a-5p (and other miRNAs w/seed GAGGUAG),miR-138-5p (miRNAs w/seed GCUGGUG),miR-17-5p (and other miRNAs w/seed AAAGUGC),miR-185-5p (and other miRNAs w/seed GGAGAGA),miR-331-3p (miRNAs w/seed CCCCUGG),miR-491-5p (and other miRNAs w/seed GUGGGGA)	6
Cancer,Organismal Injury and Abnormalities	Metastasis of carcinoma cell lines	0.00285			miR-17-5p (and other miRNAs w/seed AAAGUGC),miR-491-5p (and other miRNAs w/seed GUGGGGA)	2
Cellular Development	Dedifferentiation of fibroblast cell lines	0.00293			let-7a-5p (and other miRNAs w/seed GAGGUAG)	1
Neurological Disease,Organismal Injury and Abnormalities,Psychological Disorders	Behavioral variant frontotemporal dementia	0.00293			miR-124-3p (and other miRNAs w/seed AAGGCAC)	1
Cell Cycle	Senescence of thyroid tumor cell lines	0.00293			miR-17-5p (and other miRNAs w/seed AAAGUGC)	1
Cell Morphology,Cellular Assembly and Organization,Cellular Development,Cellular Function and Maintenance,Cellular Growth and Proliferation,Embryonic Development,Nervous System Development and Function,Organismal Development,Tissue Development,Tissue Morphology	Volume of dendritic spines	0.00293			miR-138-5p (miRNAs w/seed GCUGGUG)	1
Cellular Compromise	Degeneration of neuroblastoma cell lines	0.00293			miR-17-5p (and other miRNAs w/seed AAAGUGC)	1
Cellular Movement	Invasion of carcinoma cell lines	0.00303			miR-138-5p (miRNAs w/seed GCUGGUG),miR-17-5p (and other miRNAs w/seed AAAGUGC),miR-491-5p (and other miRNAs w/seed GUGGGGA)	3
Metabolic Disease,Neurological Disease,Organismal Injury and Abnormalities,Psychological Disorders	Alzheimer disease	0.00345			let-7a-5p (and other miRNAs w/seed GAGGUAG),miR-103-3p (and other miRNAs w/seed GCAGCAU),miR-124-3p (and other miRNAs w/seed AAGGCAC),miR-17-5p (and other miRNAs w/seed AAAGUGC)	4
Cellular Development,Cellular Growth and Proliferation	Cell proliferation of tumor cell lines	0.00353		-0.798	let-7a-5p (and other miRNAs w/seed GAGGUAG),miR-124-3p (and other miRNAs w/seed AAGGCAC),miR-17-5p (and other miRNAs w/seed AAAGUGC),miR-185-5p (and other miRNAs w/seed GGAGAGA),miR-24-3p (and other miRNAs w/seed GGCUCAG),miR-331-3p (miRNAs w/seed CCCCUGG),miR-491-5p (and other miRNAs w/seed GUGGGGA)	7
Cellular Movement	Migration of tumor cell lines	0.00357		-1.343	let-7a-5p (and other miRNAs w/seed GAGGUAG),miR-151-5p (and other miRNAs w/seed CGAGGAG),miR-17-5p (and other miRNAs w/seed AAAGUGC),miR-185-5p (and other miRNAs w/seed GGAGAGA),miR-491-5p (and other miRNAs w/seed GUGGGGA)	5
Cell Death and Survival,Hematological System Development and Function	Survival of peripheral B lymphocytes	0.00366			miR-24-3p (and other miRNAs w/seed GGCUCAG)	1
Gene Expression	Repression of mRNA	0.00366			let-7a-5p (and other miRNAs w/seed GAGGUAG)	1
Cancer,Cellular Response to Therapeutics,Organismal Injury and Abnormalities	Chemotherapy resistance of colorectal cancer cell lines	0.00366			miR-17-5p (and other miRNAs w/seed AAAGUGC)	1
Cardiovascular Disease,Connective Tissue Disorders,Dermatological Diseases and Conditions,Immunological Disease,Inflammatory Disease,Organismal Injury and Abnormalities,Skeletal and Muscular Disorders	Systemic sclerosis	0.00378			let-7a-5p (and other miRNAs w/seed GAGGUAG),miR-124-3p (and other miRNAs w/seed AAGGCAC)	2
Organ Morphology,Organismal Injury and Abnormalities,Respiratory Disease,Respiratory System Development and Function	Thickening of interalveolar septa	0.0044			let-7a-5p (and other miRNAs w/seed GAGGUAG)	1
Cancer,Hematological Disease,Immunological Disease,Organismal Injury and Abnormalities	Onset of formation of B-cell lymphoma	0.0044			miR-17-5p (and other miRNAs w/seed AAAGUGC)	1
Cancer,Cell Death and Survival,Organismal Injury and Abnormalities,Tumor Morphology	Apoptosis of gastric cancer cells	0.0044			miR-17-5p (and other miRNAs w/seed AAAGUGC)	1
Cancer,Organismal Injury and Abnormalities	EPCAM positive tumor	0.0044			miR-17-5p (and other miRNAs w/seed AAAGUGC)	1
Cell Death and Survival	Apoptosis of adipoblasts	0.0044			miR-103-3p (and other miRNAs w/seed GCAGCAU)	1
Cancer,Organismal Injury and Abnormalities	Metastasis of tumor cell lines	0.00476			let-7a-5p (and other miRNAs w/seed GAGGUAG),miR-17-5p (and other miRNAs w/seed AAAGUGC),miR-491-5p (and other miRNAs w/seed GUGGGGA)	3
Cell Death and Survival	Quantity of apoptotic colorectal cancer cell lines	0.00513			miR-491-5p (and other miRNAs w/seed GUGGGGA)	1
Cancer,Hematological Disease,Immunological Disease,Organismal Injury and Abnormalities	Nasal type extranodal NK-/T-cell lymphoma	0.00566			let-7a-5p (and other miRNAs w/seed GAGGUAG),miR-140-3p (and other miRNAs w/seed ACCACAG)	2
Psychological Disorders	Severe psychological disorder	0.00585			miR-103-3p (and other miRNAs w/seed GCAGCAU),miR-140-3p (and other miRNAs w/seed ACCACAG),miR-17-5p (and other miRNAs w/seed AAAGUGC),miR-24-3p (and other miRNAs w/seed GGCUCAG)	4
Cell-To-Cell Signaling and Interaction	Adhesion of macrophage cancer cell lines	0.00586			miR-103-3p (and other miRNAs w/seed GCAGCAU)	1
Cellular Development,Cellular Growth and Proliferation,Connective Tissue Development and Function,Tissue Development	Proliferation of epiphyseal chondrocytes	0.00586			miR-379-5p (and other miRNAs w/seed GGUAGAC)	1
RNA Post-Transcriptional Modification	Deadenylation of mRNA	0.00659			let-7a-5p (and other miRNAs w/seed GAGGUAG)	1
Cell-To-Cell Signaling and Interaction,Hematological System Development and Function,Immune Cell Trafficking,Inflammatory Response	Activation of myeloid-derived suppressor cells	0.00659			miR-17-5p (and other miRNAs w/seed AAAGUGC)	1
Cancer,Organismal Injury and Abnormalities	Metastatic melanoma	0.007			let-7a-5p (and other miRNAs w/seed GAGGUAG),miR-138-5p (miRNAs w/seed GCUGGUG)	2
Developmental Disorder,Organismal Injury and Abnormalities,Skeletal and Muscular Disorders	Congenital myopathy	0.00716			miR-103-3p (and other miRNAs w/seed GCAGCAU),miR-501-3p (and other miRNAs w/seed AUGCACC)	2
Cell Death and Survival	Apoptosis	0.0073		1.913	let-7a-5p (and other miRNAs w/seed GAGGUAG),miR-103-3p (and other miRNAs w/seed GCAGCAU),miR-138-5p (miRNAs w/seed GCUGGUG),miR-17-5p (and other miRNAs w/seed AAAGUGC),miR-185-5p (and other miRNAs w/seed GGAGAGA),miR-320b (and other miRNAs w/seed AAAGCUG),miR-331-3p (miRNAs w/seed CCCCUGG),miR-491-5p (and other miRNAs w/seed GUGGGGA)	8
Cellular Movement,Reproductive System Development and Function	Migration of prostate cell lines	0.00731			miR-17-5p (and other miRNAs w/seed AAAGUGC)	1
Cell Death and Survival	Activation-induced cell death of CD4+ T-lymphocytes	0.00731			miR-17-5p (and other miRNAs w/seed AAAGUGC)	1
Cancer,Cellular Development,Cellular Growth and Proliferation,Neurological Disease,Organismal Injury and Abnormalities,Tumor Morphology	Proliferation of neuroblastoma cells	0.00804			miR-17-5p (and other miRNAs w/seed AAAGUGC)	1
Cellular Development,Cellular Growth and Proliferation	Outgrowth of pheochromocytoma cell lines	0.00804			miR-124-3p (and other miRNAs w/seed AAGGCAC)	1
Cell-To-Cell Signaling and Interaction,Cellular Assembly and Organization,Cellular Compromise	Disruption of focal adhesions	0.00877			miR-491-5p (and other miRNAs w/seed GUGGGGA)	1
Cellular Response to Therapeutics	Sensitivity of colorectal cancer cell lines	0.00877			miR-17-5p (and other miRNAs w/seed AAAGUGC)	1
Cancer,Gastrointestinal Disease,Organismal Injury and Abnormalities,Respiratory Disease	Pharyngeal carcinoma	0.00913			let-7a-5p (and other miRNAs w/seed GAGGUAG),miR-17-5p (and other miRNAs w/seed AAAGUGC),miR-320b (and other miRNAs w/seed AAAGCUG)	3
Cancer,Organismal Injury and Abnormalities	Primary solid tumor	0.00917			let-7a-5p (and other miRNAs w/seed GAGGUAG),miR-124-3p (and other miRNAs w/seed AAGGCAC),miR-17-5p (and other miRNAs w/seed AAAGUGC)	3
Hematological Disease,Immunological Disease,Infectious Diseases	Infection of monocyte-derived dendritic cells	0.0095			miR-17-5p (and other miRNAs w/seed AAAGUGC)	1
Organismal Injury and Abnormalities,Tissue Morphology	Volume of lesion	0.0101			miR-24-3p (and other miRNAs w/seed GGCUCAG),miR-320b (and other miRNAs w/seed AAAGCUG)	2
Cancer,Organismal Injury and Abnormalities,Reproductive System Disease	Mammary tumor	0.0102			let-7a-5p (and other miRNAs w/seed GAGGUAG),miR-103-3p (and other miRNAs w/seed GCAGCAU),miR-138-5p (miRNAs w/seed GCUGGUG),miR-140-3p (and other miRNAs w/seed ACCACAG),miR-151-5p (and other miRNAs w/seed CGAGGAG),miR-17-5p (and other miRNAs w/seed AAAGUGC),miR-185-5p (and other miRNAs w/seed GGAGAGA),miR-24-3p (and other miRNAs w/seed GGCUCAG)	8
Neurological Disease,Psychological Disorders	Schizophrenia	0.0111			miR-103-3p (and other miRNAs w/seed GCAGCAU),miR-17-5p (and other miRNAs w/seed AAAGUGC),miR-24-3p (and other miRNAs w/seed GGCUCAG)	3
Cancer,Gastrointestinal Disease,Organismal Injury and Abnormalities	Stage I colorectal cancer	0.0117			miR-17-5p (and other miRNAs w/seed AAAGUGC)	1
Dermatological Diseases and Conditions,Organismal Injury and Abnormalities	Androgenic alopecia	0.0117			miR-17-5p (and other miRNAs w/seed AAAGUGC)	1
Cell Cycle	G1 phase	0.0118			let-7a-5p (and other miRNAs w/seed GAGGUAG),miR-17-5p (and other miRNAs w/seed AAAGUGC),miR-185-5p (and other miRNAs w/seed GGAGAGA)	3
Cell Cycle,Respiratory System Development and Function	Arrest in cell cycle progression of lung cell lines	0.0124			miR-17-5p (and other miRNAs w/seed AAAGUGC)	1
Cancer,Organismal Injury and Abnormalities	Metastasis of squamous cell carcinoma cell lines	0.0124			miR-491-5p (and other miRNAs w/seed GUGGGGA)	1
Cancer,Organismal Injury and Abnormalities,Respiratory Disease	Lung metastasis of melanoma cell lines	0.0124			let-7a-5p (and other miRNAs w/seed GAGGUAG)	1
Cell Death and Survival	Apoptosis of hepatoma cell lines	0.0127			let-7a-5p (and other miRNAs w/seed GAGGUAG),miR-491-5p (and other miRNAs w/seed GUGGGGA)	2
Cell-To-Cell Signaling and Interaction,Nervous System Development and Function	Long-term potentiation of CA1 neuron	0.0139			miR-124-3p (and other miRNAs w/seed AAGGCAC)	1
Cancer,Neurological Disease,Organismal Injury and Abnormalities	Primary astrocytoma	0.0139			miR-17-5p (and other miRNAs w/seed AAAGUGC)	1
Cellular Development	Epithelial-mesenchymal transition of hepatoma cell lines	0.0139			miR-17-5p (and other miRNAs w/seed AAAGUGC)	1
Organismal Injury and Abnormalities,Reproductive System Disease	Nonobstructive azoospermia	0.0145			let-7a-5p (and other miRNAs w/seed GAGGUAG),miR-17-5p (and other miRNAs w/seed AAAGUGC)	2
Cancer,Endocrine System Disorders,Organismal Injury and Abnormalities,Reproductive System Disease	Corticotrophic adenoma	0.0146			let-7a-5p (and other miRNAs w/seed GAGGUAG)	1
Cancer,Cell Death and Survival,Organismal Injury and Abnormalities,Tumor Morphology	Apoptosis of lung cancer cells	0.0146			miR-17-5p (and other miRNAs w/seed AAAGUGC)	1
Cancer,Gastrointestinal Disease,Organismal Injury and Abnormalities	Primary stomach tumor	0.0146			miR-124-3p (and other miRNAs w/seed AAGGCAC)	1
Cardiovascular System Development and Function,Cellular Development,Cellular Function and Maintenance,Cellular Growth and Proliferation,Organismal Development,Tissue Development	Cell proliferation of vascular endothelial cells	0.0146			miR-185-5p (and other miRNAs w/seed GGAGAGA),miR-320b (and other miRNAs w/seed AAAGCUG)	2
DNA Replication, Recombination, and Repair	Chromosomal aberration	0.0153			let-7a-5p (and other miRNAs w/seed GAGGUAG),miR-185-5p (and other miRNAs w/seed GGAGAGA)	2
Cancer,Organismal Injury and Abnormalities,Respiratory Disease	Murine Lewis lung carcinoma	0.0153			miR-17-5p (and other miRNAs w/seed AAAGUGC)	1
Cancer,Cell Death and Survival,Organismal Injury and Abnormalities,Tumor Morphology	Apoptosis of neuroblastoma cells	0.016			miR-17-5p (and other miRNAs w/seed AAAGUGC)	1
Cell-To-Cell Signaling and Interaction,Hematological System Development and Function,Immune Cell Trafficking,Inflammatory Response	Activation of bone marrow-derived macrophages	0.016			miR-124-3p (and other miRNAs w/seed AAGGCAC)	1
Cancer,Hematological Disease,Immunological Disease,Organismal Injury and Abnormalities	Mature T-cell neoplasm	0.0165			let-7a-5p (and other miRNAs w/seed GAGGUAG),miR-140-3p (and other miRNAs w/seed ACCACAG),miR-17-5p (and other miRNAs w/seed AAAGUGC)	3
Cancer,Organismal Injury and Abnormalities	Metastasis of hepatoma cell lines	0.0167			miR-17-5p (and other miRNAs w/seed AAAGUGC)	1
Cancer,Hematological Disease,Immunological Disease,Organismal Injury and Abnormalities	T-cell non-Hodgkin lymphoma	0.0168			let-7a-5p (and other miRNAs w/seed GAGGUAG),miR-140-3p (and other miRNAs w/seed ACCACAG),miR-17-5p (and other miRNAs w/seed AAAGUGC)	3
Cell Cycle	Senescence of carcinoma cell lines	0.0182			miR-17-5p (and other miRNAs w/seed AAAGUGC)	1
Cellular Development,Skeletal and Muscular System Development and Function	Differentiation of muscle cell lines	0.0186			miR-331-3p (miRNAs w/seed CCCCUGG),miR-501-3p (and other miRNAs w/seed AUGCACC)	2
Cellular Development,Cellular Growth and Proliferation	Arrest in growth of breast cancer cell lines	0.0189			miR-17-5p (and other miRNAs w/seed AAAGUGC)	1
Cancer,Organismal Injury and Abnormalities,Reproductive System Disease	Metastasis of 4TO7 cells	0.0189			miR-138-5p (miRNAs w/seed GCUGGUG)	1
Cellular Development,Cellular Growth and Proliferation	Cell proliferation of carcinoma cell lines	0.0196			let-7a-5p (and other miRNAs w/seed GAGGUAG),miR-17-5p (and other miRNAs w/seed AAAGUGC),miR-24-3p (and other miRNAs w/seed GGCUCAG)	3
Cellular Development,Cellular Growth and Proliferation,Hematological System Development and Function	Development of erythroid cell lines	0.0196			let-7a-5p (and other miRNAs w/seed GAGGUAG)	1
Cardiovascular Disease,Developmental Disorder,DNA Replication, Recombination, and Repair,Endocrine System Disorders,Hereditary Disorder,Immunological Disease,Neurological Disease,Organismal Injury and Abnormalities	DiGeorge syndrome	0.0196			miR-185-5p (and other miRNAs w/seed GGAGAGA)	1
Behavior	Depression-related behavior	0.0196			miR-124-3p (and other miRNAs w/seed AAGGCAC)	1
Gastrointestinal Disease,Inflammatory Disease,Inflammatory Response,Organismal Injury and Abnormalities	Ulcerative colitis	0.0202			miR-138-5p (miRNAs w/seed GCUGGUG),miR-140-3p (and other miRNAs w/seed ACCACAG)	2
Cellular Development,Nervous System Development and Function,Tissue Development	Differentiation of hair cells	0.0204			miR-124-3p (and other miRNAs w/seed AAGGCAC)	1
Inflammatory Disease,Neurological Disease,Skeletal and Muscular Disorders	Primary multiple sclerosis	0.0204			miR-17-5p (and other miRNAs w/seed AAAGUGC)	1
Cardiovascular System Development and Function,Cellular Development,Cellular Function and Maintenance,Cellular Growth and Proliferation,Organismal Development,Tissue Development	Proliferation of microvascular endothelial cells	0.0211			miR-320b (and other miRNAs w/seed AAAGCUG)	1
Cellular Development,Hematological System Development and Function,Lymphoid Tissue Structure and Development	Maturation of monocytes	0.0225			miR-17-5p (and other miRNAs w/seed AAAGUGC)	1
Connective Tissue Disorders,Inflammatory Disease,Inflammatory Response,Organismal Injury and Abnormalities,Skeletal and Muscular Disorders	Osteoarthritis	0.023			let-7a-5p (and other miRNAs w/seed GAGGUAG),miR-24-3p (and other miRNAs w/seed GGCUCAG)	2
Cellular Development,Cellular Growth and Proliferation,Embryonic Development,Hematological System Development and Function,Hematopoiesis,Lymphoid Tissue Structure and Development,Organ Development,Organismal Development,Tissue Development	Generation of myeloid progenitor cells	0.0232			let-7a-5p (and other miRNAs w/seed GAGGUAG)	1
Developmental Disorder,Hereditary Disorder,Organismal Injury and Abnormalities,Skeletal and Muscular Disorders	LMNA-related congenital muscular dystrophy	0.0232			miR-501-3p (and other miRNAs w/seed AUGCACC)	1
Cellular Development,Cellular Growth and Proliferation,Reproductive System Development and Function	Proliferation of prostate cell lines	0.0239			miR-17-5p (and other miRNAs w/seed AAAGUGC)	1
DNA Replication, Recombination, and Repair	DNA damage	0.0251			let-7a-5p (and other miRNAs w/seed GAGGUAG),miR-17-5p (and other miRNAs w/seed AAAGUGC)	2
Endocrine System Disorders,Metabolic Disease,Organismal Injury and Abnormalities,Reproductive System Disease	Pituitary ACTH hypersecretion	0.0254			let-7a-5p (and other miRNAs w/seed GAGGUAG)	1
Cancer,Hematological Disease,Immunological Disease,Organismal Injury and Abnormalities	ALK positive anaplastic large cell lymphoma	0.0254			miR-17-5p (and other miRNAs w/seed AAAGUGC)	1
Behavior,Nervous System Development and Function	Pain behavior	0.0254			miR-501-3p (and other miRNAs w/seed AUGCACC)	1
Developmental Disorder,Hereditary Disorder,Organismal Injury and Abnormalities,Renal and Urological Disease	Polycystic Kidney Disease	0.0257			miR-17-5p (and other miRNAs w/seed AAAGUGC),miR-379-5p (and other miRNAs w/seed GGUAGAC)	2
Metabolic Disease,Neurological Disease,Organismal Injury and Abnormalities,Psychological Disorders	Nonfamilial Alzheimer disease	0.0261			miR-17-5p (and other miRNAs w/seed AAAGUGC)	1
Cancer,Hematological Disease,Hereditary Disorder,Organismal Injury and Abnormalities	Myelodysplastic syndrome with isolated del(5q)	0.0268			miR-24-3p (and other miRNAs w/seed GGCUCAG)	1
Cancer,Organismal Injury and Abnormalities	Breast or colorectal cancer	0.0273			let-7a-5p (and other miRNAs w/seed GAGGUAG),miR-103-3p (and other miRNAs w/seed GCAGCAU),miR-124-3p (and other miRNAs w/seed AAGGCAC),miR-140-3p (and other miRNAs w/seed ACCACAG),miR-151-5p (and other miRNAs w/seed CGAGGAG),miR-17-5p (and other miRNAs w/seed AAAGUGC),miR-185-5p (and other miRNAs w/seed GGAGAGA),miR-24-3p (and other miRNAs w/seed GGCUCAG),miR-320b (and other miRNAs w/seed AAAGCUG)…	12
Cellular Development,Cellular Growth and Proliferation,Hematological System Development and Function,Inflammatory Response,Lymphoid Tissue Structure and Development	Proliferation of monocytes	0.0282			miR-17-5p (and other miRNAs w/seed AAAGUGC)	1
Cell-To-Cell Signaling and Interaction	Response of connective tissue cells	0.0282			miR-103-3p (and other miRNAs w/seed GCAGCAU)	1
Developmental Disorder,Hereditary Disorder,Organismal Injury and Abnormalities,Skeletal and Muscular Disorders	Miyoshi myopathy	0.0282			miR-103-3p (and other miRNAs w/seed GCAGCAU)	1
Cancer,Organismal Injury and Abnormalities,Reproductive System Disease	Breast cancer	0.0286			let-7a-5p (and other miRNAs w/seed GAGGUAG),miR-103-3p (and other miRNAs w/seed GCAGCAU),miR-140-3p (and other miRNAs w/seed ACCACAG),miR-151-5p (and other miRNAs w/seed CGAGGAG),miR-17-5p (and other miRNAs w/seed AAAGUGC),miR-185-5p (and other miRNAs w/seed GGAGAGA),miR-24-3p (and other miRNAs w/seed GGCUCAG)	7
Developmental Disorder,Hereditary Disorder,Organismal Functions,Organismal Injury and Abnormalities,Skeletal and Muscular Disorders	Limb-girdle muscular dystrophy type 2A	0.029			miR-103-3p (and other miRNAs w/seed GCAGCAU)	1
Cancer,Organismal Injury and Abnormalities,Reproductive System Disease	Recurrent prostate cancer	0.029			let-7a-5p (and other miRNAs w/seed GAGGUAG)	1
Connective Tissue Disorders,Inflammatory Disease,Organismal Injury and Abnormalities,Respiratory Disease	Rapidly progressive idiopathic pulmonary fibrosis	0.029			miR-140-3p (and other miRNAs w/seed ACCACAG)	1
Developmental Disorder,Hereditary Disorder,Organismal Functions,Organismal Injury and Abnormalities,Skeletal and Muscular Disorders	Limb-girdle muscular dystrophy type 2B	0.0318			miR-103-3p (and other miRNAs w/seed GCAGCAU)	1
Cancer,Gastrointestinal Disease,Organismal Injury and Abnormalities,Respiratory Disease	Nasopharyngeal carcinoma	0.0321			miR-17-5p (and other miRNAs w/seed AAAGUGC),miR-320b (and other miRNAs w/seed AAAGCUG)	2
Cellular Movement	Migration of carcinoma cell lines	0.0324			miR-17-5p (and other miRNAs w/seed AAAGUGC),miR-491-5p (and other miRNAs w/seed GUGGGGA)	2
Neurological Disease,Organismal Injury and Abnormalities	Neuropathic pain	0.0325			miR-103-3p (and other miRNAs w/seed GCAGCAU)	1
Inflammatory Disease,Neurological Disease,Skeletal and Muscular Disorders	Secondary progressive multiple sclerosis	0.0325			miR-17-5p (and other miRNAs w/seed AAAGUGC)	1
Developmental Disorder,Hereditary Disorder,Organismal Injury and Abnormalities,Skeletal and Muscular Disorders	Dystrophy of muscle	0.0328			miR-103-3p (and other miRNAs w/seed GCAGCAU),miR-501-3p (and other miRNAs w/seed AUGCACC)	2
Cellular Movement	Migration of cells	0.0335		-1.539	let-7a-5p (and other miRNAs w/seed GAGGUAG),miR-151-5p (and other miRNAs w/seed CGAGGAG),miR-17-5p (and other miRNAs w/seed AAAGUGC),miR-185-5p (and other miRNAs w/seed GGAGAGA),miR-320b (and other miRNAs w/seed AAAGCUG),miR-491-5p (and other miRNAs w/seed GUGGGGA)	6
Cardiovascular System Development and Function,Cellular Movement	Migration of microvascular endothelial cells	0.0339			miR-320b (and other miRNAs w/seed AAAGCUG)	1
Inflammatory Disease,Skeletal and Muscular Disorders	Inclusion body myositis	0.0354			miR-103-3p (and other miRNAs w/seed GCAGCAU)	1
Endocrine System Disorders,Organismal Injury and Abnormalities,Reproductive System Disease	Ovarian endometriosis	0.0368			miR-17-5p (and other miRNAs w/seed AAAGUGC)	1
Cardiovascular System Development and Function,Cell Death and Survival	Survival of vascular endothelial cells	0.0368			miR-185-5p (and other miRNAs w/seed GGAGAGA)	1
Developmental Disorder,Organismal Injury and Abnormalities,Skeletal and Muscular Disorders	Nemaline myopathy	0.0368			miR-103-3p (and other miRNAs w/seed GCAGCAU)	1
Cellular Growth and Proliferation	Proliferation of eye cell lines	0.0389			miR-24-3p (and other miRNAs w/seed GGCUCAG)	1
Cell Death and Survival	Apoptosis of lung cell lines	0.0396			miR-17-5p (and other miRNAs w/seed AAAGUGC)	1
Cell Cycle	Arrest in G1 phase of colorectal cancer cell lines	0.0403			miR-185-5p (and other miRNAs w/seed GGAGAGA)	1
Neurological Disease,Organismal Injury and Abnormalities	Mild cognitive impairment	0.0438			miR-103-3p (and other miRNAs w/seed GCAGCAU)	1
Cellular Development,Cellular Growth and Proliferation	Proliferation of lung cancer cell lines	0.0445			let-7a-5p (and other miRNAs w/seed GAGGUAG),miR-17-5p (and other miRNAs w/seed AAAGUGC)	2
Cellular Development,Cellular Growth and Proliferation	Proliferation of thyroid tumor cell lines	0.0445			miR-17-5p (and other miRNAs w/seed AAAGUGC)	1
Inflammatory Response	Autoimmune response	0.0445			miR-17-5p (and other miRNAs w/seed AAAGUGC)	1
Developmental Disorder,Neurological Disease,Organismal Injury and Abnormalities	Neuronal migration disorder	0.046			let-7a-5p (and other miRNAs w/seed GAGGUAG)	1
Dermatological Diseases and Conditions,Neurological Disease,Organismal Injury and Abnormalities	Thermal hyperalgesia	0.0474			miR-501-3p (and other miRNAs w/seed AUGCACC)	1
Cellular Development	Epithelial-mesenchymal transition of carcinoma cell lines	0.0495			miR-17-5p (and other miRNAs w/seed AAAGUGC)	1
Developmental Disorder,Hereditary Disorder,Organismal Injury and Abnormalities,Skeletal and Muscular Disorders	Facioscapulohumeral muscular dystrophy	0.0495			miR-103-3p (and other miRNAs w/seed GCAGCAU)	1
Cellular Development,Cellular Growth and Proliferation	Proliferation of prostate cancer cell lines	0.0496			miR-331-3p (miRNAs w/seed CCCCUGG),miR-491-5p (and other miRNAs w/seed GUGGGGA)	2
Cellular Development,Cellular Growth and Proliferation	Cell proliferation of colorectal cancer cell lines	0.0498			miR-17-5p (and other miRNAs w/seed AAAGUGC),miR-185-5p (and other miRNAs w/seed GGAGAGA)	2
