# Supplementary material for: Synaptosome microRNAs regulate synapse functions in Alzheimer’s disease
Source: NPJ Genom Med. 2022 Aug 8;7:47. doi: 10.1038/s41525-022-00319-8 (PMC9359989; doi:10.1038/s41525-022-00319-8)
Supplement: Supplementary file 5 — Supplementary Data 3 [file 41525_2022_319_MOESM5_ESM.xls]

## Sheet: Sheet0
© 2000-2021 QIAGEN. All rights reserved.
Categories	Diseases or Functions Annotation	p-value	Molecules	# Molecules
Neurological Disease,Organismal Injury and Abnormalities,Psychological Disorders	Amyotrophic lateral sclerosis	8.91e-06	miR-1915-3p (and other miRNAs w/seed CCCAGGG),miR-328-5p (and other miRNAs w/seed GGGGGGC),miR-4649-5p (and other miRNAs w/seed GGGCGAG),miR-675-5p (and other miRNAs w/seed GGUGCGG)	4
Cell Cycle	Arrest in cell cycle progression of leukemia cell lines	0.00663	miR-638 (miRNAs w/seed GGGAUCG)	1
Cancer	Atypical hyperplasia	0.0126	miR-638 (miRNAs w/seed GGGAUCG)	1
Inflammatory Disease,Inflammatory Response,Organismal Injury and Abnormalities,Renal and Urological Disease	Class II lupus nephritis	0.0351	miR-638 (miRNAs w/seed GGGAUCG)	1
Cancer,Cellular Development,Organismal Injury and Abnormalities,Tumor Morphology	Differentiation of acute myeloid leukemia blast cells	0.00211	miR-638 (miRNAs w/seed GGGAUCG)	1
Hereditary Disorder,Neurological Disease,Organismal Injury and Abnormalities,Psychological Disorders	Familial amyotrophic lateral sclerosis	0.0224	miR-1915-3p (and other miRNAs w/seed CCCAGGG)	1
Cancer,Organismal Injury and Abnormalities,Reproductive System Disease	Invasive ductal breast carcinoma	2.04e-05	miR-1202 (and other miRNAs w/seed UGCCAGC),miR-1915-3p (and other miRNAs w/seed CCCAGGG),miR-638 (miRNAs w/seed GGGAUCG)	3
Cancer,Organismal Injury and Abnormalities	Invasive tumor	0.00154	miR-1202 (and other miRNAs w/seed UGCCAGC),miR-1915-3p (and other miRNAs w/seed CCCAGGG),miR-6125 (miRNAs w/seed CGGAAGG),miR-638 (miRNAs w/seed GGGAUCG)	4
Neurological Disease,Organismal Injury and Abnormalities,Psychological Disorders	Sporadic amyotrophic lateral sclerosis	0.00116	miR-328-5p (and other miRNAs w/seed GGGGGGC),miR-4649-5p (and other miRNAs w/seed GGGCGAG)	2
