# Supplementary material for: Synaptosome microRNAs regulate synapse functions in Alzheimer’s disease
Source: NPJ Genom Med. 2022 Aug 8;7:47. doi: 10.1038/s41525-022-00319-8 (PMC9359989; doi:10.1038/s41525-022-00319-8)
Supplement: Supplementary file 6 — Supplementary Data 4 [file 41525_2022_319_MOESM6_ESM.xls]

## Sheet: Sheet0
© 2000-2021 QIAGEN. All rights reserved.
Categories	Diseases or Functions Annotation	p-value	Molecules	# Molecules
Cell-To-Cell Signaling and Interaction,Cellular Assembly and Organization,Cellular Function and Maintenance,Nervous System Development and Function,Tissue Development	Function of GABAergic synapse	0.000259	miR-501-3p (and other miRNAs w/seed AUGCACC)	1
Developmental Disorder,Hereditary Disorder,Organismal Injury and Abnormalities,Skeletal and Muscular Disorders	LMNA-related congenital muscular dystrophy	0.00414	miR-501-3p (and other miRNAs w/seed AUGCACC)	1
Behavior,Nervous System Development and Function	Pain behavior	0.00453	miR-501-3p (and other miRNAs w/seed AUGCACC)	1
Dermatological Diseases and Conditions,Neurological Disease,Organismal Injury and Abnormalities	Thermal hyperalgesia	0.00852	miR-501-3p (and other miRNAs w/seed AUGCACC)	1
Behavior	Mechanical allodynia behavior	0.00917	miR-501-3p (and other miRNAs w/seed AUGCACC)	1
Skeletal and Muscular System Development and Function,Tissue Morphology	Quantity of muscle cell lines	0.00994	miR-501-3p (and other miRNAs w/seed AUGCACC)	1
Neurological Disease,Organismal Injury and Abnormalities,Psychological Disorders	Chronic epilepsy	0.0106	miR-877-5p (and other miRNAs w/seed UAGAGGA)	1
Inflammatory Disease,Inflammatory Response,Organismal Injury and Abnormalities,Renal and Urological Disease	Class II lupus nephritis	0.0152	miR-500a-3p (miRNAs w/seed UGCACCU)	1
Cellular Development,Skeletal and Muscular System Development and Function	Differentiation of muscle cell lines	0.037	miR-501-3p (and other miRNAs w/seed AUGCACC)	1
